# Supplementary material for: Comprehensive Analysis of RNA Expression Correlations between Biofluids and Human Tissues
Source: Genes (Basel). 2021 Jun 18;12(6):935. doi: 10.3390/genes12060935 (PMC8234006; doi:10.3390/genes12060935)
Supplement: Supplementary file 1 [file genes-12-00935-s001.zip]

Archive with 1 entries (1 files):
- genes-1208730-supplementary.pdf
